# Supplementary material for: Double Heterozygosity for Germline Mutations in Chinese Breast Cancer Patients
Source: Cancers (Basel). 2024 Jul 15;16(14):2547. doi: 10.3390/cancers16142547 (PMC11274758; doi:10.3390/cancers16142547)
Supplement: Supplementary file 1 [file cancers-16-02547-s001.zip]

Archive with 1 entries (1 files):
- cancers-3068792-supplementary.pdf
